# Supplementary material for: Taxonomic reassessment and color-pattern polymorphism of the Oriental fire-bellied newt Hypselotriton orientalis (Urodela, Salamandridae)
Source: Zookeys. 2026 Apr 27;1278:163–79. doi: 10.3897/zookeys.1278.173183 (PMC13139859; doi:10.3897/zookeys.1278.173183)
Supplement: XML Treatment for Hypselotriton (Cynotriton) qianshan [file zookeys.1278.173183-treatment1.xml]

<!DOCTYPE tp:taxon-treatment
  PUBLIC "-//TaxonX//DTD Taxonomic Treatment Publishing DTD v0 20100105//EN" "tax-treatment-NSO.dtd">
<tp:taxon-treatment xmlns:tp="http://www.plazi.org/taxpub"><tp:treatment-meta><kwd-group><label>Taxon classification</label><kwd>
                <named-content content-type="kingdom">Animalia</named-content>
              </kwd><kwd>
                <named-content content-type="order">Caudata</named-content>
              </kwd><kwd>
                <named-content content-type="family">Salamandridae</named-content>
              </kwd></kwd-group><mixed-citation publication-type="journal"><person-group><name><surname>Jiang</surname><given-names>Zhihao</given-names></name><name><surname>Yang</surname><given-names>Jingjing</given-names></name><name><surname>Zhao</surname><given-names>Wei</given-names></name><name><surname>He</surname><given-names>Beibei</given-names></name><name><surname>Pan</surname><given-names>Yue</given-names></name><name><surname>Huang</surname><given-names>Song</given-names></name><name><surname>Raffaëlli</surname><given-names>Jean</given-names></name><name><surname>Chen</surname><given-names>Jinmin</given-names></name></person-group><article-title>Taxonomic reassessment and color-pattern polymorphism of the Oriental fire-bellied newt <italic><tp:taxon-name><tp:taxon-name-part taxon-name-part-type="genus" reg="Hypselotriton">Hypselotriton</tp:taxon-name-part> <tp:taxon-name-part taxon-name-part-type="species" reg="orientalis">orientalis</tp:taxon-name-part></tp:taxon-name></italic> (<tp:taxon-name><tp:taxon-name-part taxon-name-part-type="order" reg="Urodela">Urodela</tp:taxon-name-part></tp:taxon-name>, <tp:taxon-name><tp:taxon-name-part taxon-name-part-type="family" reg="Salamandridae">Salamandridae</tp:taxon-name-part></tp:taxon-name>)</article-title><source>Zookeys</source><day>27</day><month>04</month><year>2026</year><volume>1278</volume><fpage>163</fpage><lpage>179</lpage><pub-id pub-id-type="doi">10.3897/zookeys.1278.173183</pub-id></mixed-citation></tp:treatment-meta><tp:nomenclature><tp:taxon-name><object-id xmlns:xlink="http://www.w3.org/1999/xlink" content-type="arpha" xlink:type="simple">487C7E4B-36E0-5974-9577-E9EF6BA59CFC</object-id>
                    		<tp:taxon-name-part taxon-name-part-type="genus" reg="Hypselotriton">Hypselotriton</tp:taxon-name-part> (<tp:taxon-name-part taxon-name-part-type="subgenus" reg="Cynotriton">Cynotriton</tp:taxon-name-part>) <tp:taxon-name-part taxon-name-part-type="species" reg="qianshan">qianshan</tp:taxon-name-part>
                    	</tp:taxon-name><tp:taxon-authority>(Fei, Ye &amp; Jiang, 2012)</tp:taxon-authority><tp:taxon-status xmlns:xlink="http://www.w3.org/1999/xlink" xlink:type="simple">stat. nov.</tp:taxon-status></tp:nomenclature><tp:treatment-sec sec-type="Type"><title>Type.</title><p><bold><italic>Holotype</italic></bold> [not seen]. (ClB)74II0752, adult male from Qianshan City (<named-content xmlns:xlink="http://www.w3.org/1999/xlink" content-type="dwc:verbatimCoordinates" xlink:type="simple">30°37'N, 116°34'E</named-content>; altitude 600 m), Anhui Province, China (<xref ref-type="bibr" rid="B10">Fei et al. 2012</xref>).</p></tp:treatment-sec><tp:treatment-sec sec-type="Material examined"><title>Material examined.</title><p>China – <bold>Anhui Prov</bold>. • 2 ♀♀; Jinzhai; 23 Oct. 2023; H. Xue leg.; AHNU • 1 ♀, 5 ♂♂; Yuexi; 15 Apr. 2024; Z.H. Jiang leg.; AHNU • 1 ♀; Huoshan; 17 Jul. 2021; Z.H. Jiang leg.; AHNU – <bold>Henan Prov</bold>. • 10 ♀♀, 2 ♂♂; Shangqiu; 27 Aug. 2024; Z.H. Jiang leg.; AHNU • 1 ♀; Jigongshan; 28 Aug. 2024; Z.H. Jiang leg.; AHNU – <bold>Hubei Prov</bold>. • 9 ♀♀, 10 ♂♂; Xiaogan; 13 Sep. 2024; Z.H. Jiang leg.; AHNU – <bold>Hunan Prov</bold>. • 5 ♂♂; Zhuzhou; 19 Sep. 2024; Z.H. Jiang leg.; AHNU.</p></tp:treatment-sec><tp:treatment-sec sec-type="Etymology"><title>Etymology.</title><p>The specific name qianshan, a noun in apposition, is the name of the type locality, Qianshan City, in Anhui Province (<xref ref-type="bibr" rid="B10">Fei et al. 2012</xref>). Proposed English name Qianshan fire-bellied newt. Proposed Chinese name 潜山蝾螈 (qián shān róng yuán).</p></tp:treatment-sec><tp:treatment-sec sec-type="Diagnosis"><title>Diagnosis.</title><p>(1) small body size, <abbrev xmlns:xlink="http://www.w3.org/1999/xlink" xlink:title="total length" xlink:type="simple">TOL</abbrev> 63.0–81.2 mm in adult males, <abbrev xmlns:xlink="http://www.w3.org/1999/xlink" xlink:title="total length" xlink:type="simple">TOL</abbrev> 65.1–99.9 mm in adult females; (2) head flat, without ridges on the sides; (3) parotoid gland inconspicuous; (4) postocular orange spot absent; (5) gular fold present; (6) vertebral ridge weak; (7) fingers and toes overlapping when fore-limb and hind-limb adpressed towards each other along body; (8) orange-red patches on finger I; and (9) ground color of venter and chin bright orange with irregular black patches, bright orange blotches on base of ventral limbs and anterior half of cloaca.</p></tp:treatment-sec><tp:treatment-sec sec-type="Color-pattern polymorphism"><title>Color-pattern polymorphism.</title><p>The specimens of <italic><tp:taxon-name><tp:taxon-name-part taxon-name-part-type="genus" reg="Hypselotriton">Hypselotriton</tp:taxon-name-part> <tp:taxon-name-part taxon-name-part-type="species" reg="qianshan">qianshan</tp:taxon-name-part></tp:taxon-name></italic> stat. nov. were divided into six groups based on their dorsal color-pattern polymorphism (Fig. <xref ref-type="fig" rid="F3">3</xref>): (Fig. <xref ref-type="fig" rid="F3">3A</xref>) ground color black, dorsal luster conspicuous, brownish-red middorsal stripe absent, dorsal spots/patches absent; (Fig. <xref ref-type="fig" rid="F3">3B</xref>) ground color dark brown, dorsal luster weak, brownish-red middorsal stripe continuous, dorsal spots/patches absent; (Fig. <xref ref-type="fig" rid="F3">3C</xref>) ground color dark green, dorsal luster weak, brownish-red middorsal stripe continuous, dorsal spots black; (Fig. <xref ref-type="fig" rid="F3">3D</xref>) ground color black, dorsal luster weak, brownish-red middorsal stripe absent, dorsal spots/patches absent; (Fig. <xref ref-type="fig" rid="F3">3E</xref>) ground color dark brown, dorsal luster weak, brownish-red middorsal stripe interrupted, dorsal spots/patches absent; and (Fig. <xref ref-type="fig" rid="F3">3F</xref>) ground color black, dorsal luster conspicuous, brownish-red middorsal stripe absent, dorsal patches rust-red/white.</p><fig id="F3" position="float" orientation="portrait"><object-id xmlns:xlink="http://www.w3.org/1999/xlink" content-type="doi" xlink:type="simple">10.3897/zookeys.1278.173183.figure3</object-id><object-id xmlns:xlink="http://www.w3.org/1999/xlink" content-type="arpha" xlink:type="simple">4E48163B-3051-5FA8-A28A-7DF3D79D7295</object-id><label>Figure 3.</label><caption><p>Color-pattern polymorphism of <italic><tp:taxon-name><tp:taxon-name-part taxon-name-part-type="genus" reg="Hypselotriton">Hypselotriton</tp:taxon-name-part> <tp:taxon-name-part taxon-name-part-type="species" reg="qianshan">qianshan</tp:taxon-name-part></tp:taxon-name></italic> stat. nov. <bold>A–F</bold>. Dorsal view; <bold>G–L</bold>. Ventral view. <bold>A, G</bold>.Yuexi, Anhui; <bold>B, C, E, F, H, I, K, L</bold>. Xiaogan, Hubei; <bold>D, J</bold>. Huoshan, Anhui. Scale bar in A applies to all.</p></caption><graphic xmlns:xlink="http://www.w3.org/1999/xlink" xlink:href="zookeys-1278-163_article-173183__-g003.jpg" id="oo_1611230.jpg" position="float" orientation="portrait" xlink:type="simple"><uri content-type="original_file" xlink:type="simple">https://binary.pensoft.net/fig/1611230</uri></graphic></fig></tp:treatment-sec><tp:treatment-sec sec-type="Comparisons"><title>Comparisons.</title><p><italic><tp:taxon-name><tp:taxon-name-part taxon-name-part-type="genus" reg="Hypselotriton">Hypselotriton</tp:taxon-name-part> <tp:taxon-name-part taxon-name-part-type="species" reg="qianshan">qianshan</tp:taxon-name-part></tp:taxon-name></italic> stat. nov. is phylogenetically close to <italic><tp:taxon-name><tp:taxon-name-part taxon-name-part-type="genus" reg="Hypselotriton">H.</tp:taxon-name-part> <tp:taxon-name-part taxon-name-part-type="species" reg="orientalis">orientalis</tp:taxon-name-part> <tp:taxon-name-part taxon-name-part-type="subspecies" reg="orientalis">orientalis</tp:taxon-name-part></tp:taxon-name></italic>, which is distributed in Anhui, Jiangsu, Zhejiang, Fujian and Jiangxi. However, <italic><tp:taxon-name><tp:taxon-name-part taxon-name-part-type="genus" reg="Hypselotriton">Hypselotriton</tp:taxon-name-part> <tp:taxon-name-part taxon-name-part-type="species" reg="qianshan">qianshan</tp:taxon-name-part></tp:taxon-name></italic> stat. nov. differs from <italic><tp:taxon-name><tp:taxon-name-part taxon-name-part-type="genus" reg="Hypselotriton">H.</tp:taxon-name-part> <tp:taxon-name-part taxon-name-part-type="species" reg="orientalis">orientalis</tp:taxon-name-part> <tp:taxon-name-part taxon-name-part-type="subspecies" reg="orientalis">orientalis</tp:taxon-name-part></tp:taxon-name></italic> by its orange-red patches on finger I (vs orange-red patches absent or inconspicuous) and by black stripes on the ventral neck being absent or discontinuous in most individuals (vs present and continuous in most individuals).</p><p>In addition, <italic><tp:taxon-name><tp:taxon-name-part taxon-name-part-type="genus" reg="Hypselotriton">Hypselotriton</tp:taxon-name-part> <tp:taxon-name-part taxon-name-part-type="species" reg="qianshan">qianshan</tp:taxon-name-part></tp:taxon-name></italic> stat. nov. further differs from other species of <italic><tp:taxon-name><tp:taxon-name-part taxon-name-part-type="genus" reg="Hypselotriton">Hypselotriton</tp:taxon-name-part></tp:taxon-name></italic>, as follows:</p><p><italic><tp:taxon-name><tp:taxon-name-part taxon-name-part-type="genus" reg="Hypselotriton">Hypselotriton</tp:taxon-name-part> <tp:taxon-name-part taxon-name-part-type="species" reg="qianshan">qianshan</tp:taxon-name-part></tp:taxon-name></italic> stat. nov. differs from <italic><tp:taxon-name><tp:taxon-name-part taxon-name-part-type="genus" reg="Hypselotriton">H.</tp:taxon-name-part> <tp:taxon-name-part taxon-name-part-type="species" reg="fudingensis">fudingensis</tp:taxon-name-part></tp:taxon-name></italic> by its weak vertebral ridge (vs vertebral ridge conspicuous) and ventral black patches (vs venter bright orange without dark blotches).</p><p><italic><tp:taxon-name><tp:taxon-name-part taxon-name-part-type="genus" reg="Hypselotriton">Hypselotriton</tp:taxon-name-part> <tp:taxon-name-part taxon-name-part-type="species" reg="qianshan">qianshan</tp:taxon-name-part></tp:taxon-name></italic> stat. nov. differs from <italic><tp:taxon-name><tp:taxon-name-part taxon-name-part-type="genus" reg="Hypselotriton">H.</tp:taxon-name-part> <tp:taxon-name-part taxon-name-part-type="species" reg="huanggangensis">huanggangensis</tp:taxon-name-part></tp:taxon-name></italic> by its orange-red patches on finger I (vs orange-red patches absent) and brownish-red middorsal stripe absent or relatively conspicuous (vs relatively inconspicuous).</p><p><italic><tp:taxon-name><tp:taxon-name-part taxon-name-part-type="genus" reg="Hypselotriton">Hypselotriton</tp:taxon-name-part> <tp:taxon-name-part taxon-name-part-type="species" reg="qianshan">qianshan</tp:taxon-name-part></tp:taxon-name></italic> stat. nov. differs from <italic><tp:taxon-name><tp:taxon-name-part taxon-name-part-type="genus" reg="Hypselotriton">H.</tp:taxon-name-part> <tp:taxon-name-part taxon-name-part-type="species" reg="maguae">maguae</tp:taxon-name-part></tp:taxon-name></italic> by having its fingers and toes overlapping when forelimbs and hindlimbs are adpressed (vs forelimbs and hindlimbs not meeting when adpressed towards each other along body) and gular fold present (vs gular fold absent).</p><p><italic><tp:taxon-name><tp:taxon-name-part taxon-name-part-type="genus" reg="Hypselotriton">Hypselotriton</tp:taxon-name-part> <tp:taxon-name-part taxon-name-part-type="species" reg="qianshan">qianshan</tp:taxon-name-part></tp:taxon-name></italic> stat. nov. differs from <italic><tp:taxon-name><tp:taxon-name-part taxon-name-part-type="genus" reg="Hypselotriton">H.</tp:taxon-name-part> <tp:taxon-name-part taxon-name-part-type="species" reg="oolong">oolong</tp:taxon-name-part></tp:taxon-name></italic> by its weak vertebral ridge (vs vertebral ridge conspicuous).</p><p><italic><tp:taxon-name><tp:taxon-name-part taxon-name-part-type="genus" reg="Hypselotriton">Hypselotriton</tp:taxon-name-part> <tp:taxon-name-part taxon-name-part-type="species" reg="qianshan">qianshan</tp:taxon-name-part></tp:taxon-name></italic> stat. nov. differs from <italic><tp:taxon-name><tp:taxon-name-part taxon-name-part-type="genus" reg="Hypselotriton">H.</tp:taxon-name-part> <tp:taxon-name-part taxon-name-part-type="species" reg="orphicus">orphicus</tp:taxon-name-part></tp:taxon-name></italic> by bright orange patches on ventral forearms being absent (vs present).</p><p><italic><tp:taxon-name><tp:taxon-name-part taxon-name-part-type="genus" reg="Hypselotriton">Hypselotriton</tp:taxon-name-part> <tp:taxon-name-part taxon-name-part-type="species" reg="qianshan">qianshan</tp:taxon-name-part></tp:taxon-name></italic> stat. nov. differs from <italic><tp:taxon-name><tp:taxon-name-part taxon-name-part-type="genus" reg="Hypselotriton">H.</tp:taxon-name-part> <tp:taxon-name-part taxon-name-part-type="species" reg="jiaoren">jiaoren</tp:taxon-name-part></tp:taxon-name></italic> by gular fold present (vs gular fold absent).</p><p><italic><tp:taxon-name><tp:taxon-name-part taxon-name-part-type="genus" reg="Hypselotriton">Hypselotriton</tp:taxon-name-part> <tp:taxon-name-part taxon-name-part-type="species" reg="qianshan">qianshan</tp:taxon-name-part></tp:taxon-name></italic> stat. nov. differs from <italic><tp:taxon-name><tp:taxon-name-part taxon-name-part-type="genus" reg="Hypselotriton">H.</tp:taxon-name-part> <tp:taxon-name-part taxon-name-part-type="species" reg="wolterstorffi">wolterstorffi</tp:taxon-name-part></tp:taxon-name></italic>, <italic><tp:taxon-name><tp:taxon-name-part taxon-name-part-type="genus" reg="Hypselotriton">H.</tp:taxon-name-part> <tp:taxon-name-part taxon-name-part-type="species" reg="cyanurus">cyanurus</tp:taxon-name-part></tp:taxon-name></italic>, <italic><tp:taxon-name><tp:taxon-name-part taxon-name-part-type="genus" reg="Hypselotriton">H.</tp:taxon-name-part> <tp:taxon-name-part taxon-name-part-type="species" reg="chenggongensis">chenggongensis</tp:taxon-name-part></tp:taxon-name></italic> and <italic><tp:taxon-name><tp:taxon-name-part taxon-name-part-type="genus" reg="Hypselotriton">H.</tp:taxon-name-part> <tp:taxon-name-part taxon-name-part-type="species" reg="yunnanensis">yunnanensis</tp:taxon-name-part></tp:taxon-name></italic> by its absent postocular orange spot (vs present).</p></tp:treatment-sec><tp:treatment-sec sec-type="Distribution"><title>Distribution.</title><p>Eastern China, including western Anhui, eastern Hubei, southeastern Henan and Hunan provinces.</p></tp:treatment-sec><tp:treatment-sec sec-type="Note on habitat"><title>Note on habitat.</title><p>The newt <italic><tp:taxon-name><tp:taxon-name-part taxon-name-part-type="genus" reg="Hypselotriton">Hypselotriton</tp:taxon-name-part> <tp:taxon-name-part taxon-name-part-type="species" reg="orientalis">orientalis</tp:taxon-name-part></tp:taxon-name></italic> sensu lato lives in the mountains at an altitude of 30–1000 m. It is generally found in rice fields or puddles. Previous records have mentioned that <italic><tp:taxon-name><tp:taxon-name-part taxon-name-part-type="genus" reg="Hypselotriton">H.</tp:taxon-name-part> <tp:taxon-name-part taxon-name-part-type="species" reg="qianshan">qianshan</tp:taxon-name-part></tp:taxon-name></italic> stat. nov. also inhabits slow-flowing shallow mountain streams with aquatic vegetation (<xref ref-type="bibr" rid="B10">Fei et al. 2012</xref>; <xref ref-type="bibr" rid="B11">Fei and Ye 2016</xref>). Considering the ability of <italic><tp:taxon-name><tp:taxon-name-part taxon-name-part-type="genus" reg="Hypselotriton">H.</tp:taxon-name-part> <tp:taxon-name-part taxon-name-part-type="species" reg="orientalis">orientalis</tp:taxon-name-part></tp:taxon-name></italic> sensu lato to adapt to new habitats and the ecological vulnerability of rice fields and puddles, the populations of <italic><tp:taxon-name><tp:taxon-name-part taxon-name-part-type="genus" reg="Hypselotriton">H.</tp:taxon-name-part> <tp:taxon-name-part taxon-name-part-type="species" reg="qianshan">qianshan</tp:taxon-name-part></tp:taxon-name></italic> stat. nov. in mountain streams deserves further attention.</p></tp:treatment-sec><ref-list><ref id="B10"><mixed-citation xmlns:xlink="http://www.w3.org/1999/xlink" xlink:type="simple">Fei L, Ye CY, Jiang JP (2012) Colored Atlas of Chinese Amphibians and Their Distributions. Chengdu, China: Sichuan Publishing House of Science &amp; Technology. [In Chinese]</mixed-citation></ref><ref id="B11"><mixed-citation xmlns:xlink="http://www.w3.org/1999/xlink" xlink:type="simple">Fei L, Ye CY (2016) Amphibians of China (Vol. 1). Beijing, China: Science Press.</mixed-citation></ref></ref-list></tp:taxon-treatment>
