# Supplementary material for: Taxonomic reassessment and color-pattern polymorphism of the Oriental fire-bellied newt Hypselotriton orientalis (Urodela, Salamandridae)
Source: Zookeys. 2026 Apr 27;1278:163–79. doi: 10.3897/zookeys.1278.173183 (PMC13139859; doi:10.3897/zookeys.1278.173183)
Supplement: XML Treatment for Hypselotriton (Cynotriton) orientalis [file zookeys.1278.173183-treatment2.xml]

<!DOCTYPE tp:taxon-treatment
  PUBLIC "-//TaxonX//DTD Taxonomic Treatment Publishing DTD v0 20100105//EN" "tax-treatment-NSO.dtd">
<tp:taxon-treatment xmlns:tp="http://www.plazi.org/taxpub"><tp:treatment-meta><kwd-group><label>Taxon classification</label><kwd>
                <named-content content-type="kingdom">Animalia</named-content>
              </kwd><kwd>
                <named-content content-type="order">Caudata</named-content>
              </kwd><kwd>
                <named-content content-type="family">Salamandridae</named-content>
              </kwd></kwd-group><mixed-citation publication-type="journal"><person-group><name><surname>Jiang</surname><given-names>Zhihao</given-names></name><name><surname>Yang</surname><given-names>Jingjing</given-names></name><name><surname>Zhao</surname><given-names>Wei</given-names></name><name><surname>He</surname><given-names>Beibei</given-names></name><name><surname>Pan</surname><given-names>Yue</given-names></name><name><surname>Huang</surname><given-names>Song</given-names></name><name><surname>Raffaëlli</surname><given-names>Jean</given-names></name><name><surname>Chen</surname><given-names>Jinmin</given-names></name></person-group><article-title>Taxonomic reassessment and color-pattern polymorphism of the Oriental fire-bellied newt <italic><tp:taxon-name><tp:taxon-name-part taxon-name-part-type="genus" reg="Hypselotriton">Hypselotriton</tp:taxon-name-part> <tp:taxon-name-part taxon-name-part-type="species" reg="orientalis">orientalis</tp:taxon-name-part></tp:taxon-name></italic> (<tp:taxon-name><tp:taxon-name-part taxon-name-part-type="order" reg="Urodela">Urodela</tp:taxon-name-part></tp:taxon-name>, <tp:taxon-name><tp:taxon-name-part taxon-name-part-type="family" reg="Salamandridae">Salamandridae</tp:taxon-name-part></tp:taxon-name>)</article-title><source>Zookeys</source><day>27</day><month>04</month><year>2026</year><volume>1278</volume><fpage>163</fpage><lpage>179</lpage><pub-id pub-id-type="doi">10.3897/zookeys.1278.173183</pub-id></mixed-citation></tp:treatment-meta><tp:nomenclature><tp:taxon-name><object-id xmlns:xlink="http://www.w3.org/1999/xlink" content-type="arpha" xlink:type="simple">246C7D25-E9A5-5958-89E3-55F5A1EDC9A0</object-id>
                    		<tp:taxon-name-part taxon-name-part-type="genus" reg="Hypselotriton">Hypselotriton</tp:taxon-name-part> (<tp:taxon-name-part taxon-name-part-type="subgenus" reg="Cynotriton">Cynotriton</tp:taxon-name-part>) <tp:taxon-name-part taxon-name-part-type="species" reg="orientalis">orientalis</tp:taxon-name-part>
                    	</tp:taxon-name><tp:taxon-authority>(David, 1873)</tp:taxon-authority><tp:taxon-status xmlns:xlink="http://www.w3.org/1999/xlink" xlink:type="simple">stat. nov.</tp:taxon-status></tp:nomenclature><tp:treatment-sec sec-type="Material examined"><title>Material examined.</title><p>China – <bold>Anhui Prov</bold>. • 2 ♀♀, 3 ♂♂; Shanli; 2 May 2024; Z.H. Jiang leg.; AHNU • 5 ♀♀, 12 ♂♂; Jiulongfeng; 19 Jul. 2022; J.M. Cheng leg.; AHNU • 2 ♂♂; Xuancheng; 13 Nov. 2022; J.M. Cheng leg.; AHNU • 3 ♂♂; Dafu; 13 Nov. 2023; J.M. Cheng leg.; AHNU – <bold>Jiangxi Prov</bold>. • 1 ♀; Shangrao; 2 Sep. 2021; Z.H. Jiang leg.; AHNU • 4 ♀♀, 5 ♂♂; Jiujiang; 20 Aug. 2021; Z.H. Jiang leg.; AHNU – <bold>Jiangsu Prov</bold>. • 4 ♀♀, 5 ♂♂; NanJing; 14 Sep. 2024; T.R. Zhang leg.; AHNU – <bold>Zhejiang Prov</bold>. • 5 ♀♀, 7 ♂♂; Hangzhou; 8 Oct. 2024; Z.H. Jiang leg.; AHNU • 4 ♀♀, 3 ♂; Deqing; 14 Sep. 2024; Z.H. Jiang leg.; AHNU • 3 ♀♀; Quzhou; 19 Oct. 2024; Z.H. Jiang leg.; AHNU • 1 ♀, 6 ♂♂; Jinhua; 12 Nov. 2024; Z.H. Jiang leg.; AHNU • 7 ♂♂; Tiantai; 10 Aug. 2024; Z.H. Jiang leg.; AHNU.</p></tp:treatment-sec><tp:treatment-sec sec-type="Diagnosis"><title>Diagnosis.</title><p>(1) small body size, <abbrev xmlns:xlink="http://www.w3.org/1999/xlink" xlink:title="total length" xlink:type="simple">TOL</abbrev> 61.2–75.4 mm in adult males, <abbrev xmlns:xlink="http://www.w3.org/1999/xlink" xlink:title="total length" xlink:type="simple">TOL</abbrev> 61.6–88.9 mm in adult females; (2) head flat, without ridges on the sides; (3) parotoid gland inconspicuous; (4) postocular orange spot absent; (5) gular fold present; (6) vertebral ridge weak or slightly bulged; (7) fingers and toes overlapping when fore-limb and hind-limb adpressed towards each other along body; (8) orange-red patches on finger I absent or inconspicuous; and (9) ground color of venter and chin bright orange with irregular black patches, bright orange blotches on base of ventral limbs and anterior half of cloaca.</p></tp:treatment-sec><tp:treatment-sec sec-type="Color-pattern polymorphism"><title>Color-pattern polymorphism.</title><p>The specimens of <italic><tp:taxon-name><tp:taxon-name-part taxon-name-part-type="genus" reg="Hypselotriton">Hypselotriton</tp:taxon-name-part> <tp:taxon-name-part taxon-name-part-type="species" reg="orientalis">orientalis</tp:taxon-name-part> <tp:taxon-name-part taxon-name-part-type="subspecies" reg="orientalis">orientalis</tp:taxon-name-part></tp:taxon-name></italic> were divided into six groups based on their dorsal color-pattern polymorphism (Fig. <xref ref-type="fig" rid="F4">4</xref>): ground color black, dorsal luster conspicuous, brownish-red middorsal stripe absent, dorsal spots/patches absent (Fig. <xref ref-type="fig" rid="F4">4A</xref>); ground color dark brown, dorsal luster weak, brownish-red middorsal stripe absent, dorsal spots black (Fig. <xref ref-type="fig" rid="F4">4B</xref>); ground color dark green, dorsal luster weak, brownish-red middorsal stripe continuous, dorsal spots black (Fig. <xref ref-type="fig" rid="F4">4C</xref>); ground color dark brown, dorsal luster weak, brownish-red middorsal stripe absent, dorsal spots/patches absent (Fig. <xref ref-type="fig" rid="F4">4D</xref>); ground color dark green, dorsal luster weak, brownish-red middorsal stripe absent, dorsal spots blue-green Fig. <xref ref-type="fig" rid="F4">4E</xref>); ground color dark green, dorsal luster conspicuous, brownish-red middorsal stripe continuous, dorsal spots black (Fig. <xref ref-type="fig" rid="F4">4F</xref>).</p><fig id="F4" position="float" orientation="portrait"><object-id xmlns:xlink="http://www.w3.org/1999/xlink" content-type="doi" xlink:type="simple">10.3897/zookeys.1278.173183.figure4</object-id><object-id xmlns:xlink="http://www.w3.org/1999/xlink" content-type="arpha" xlink:type="simple">C4BDB9BF-DCCB-52B4-88E6-7CAA4A30115F</object-id><label>Figure 4.</label><caption><p>Color-pattern polymorphism of <italic><tp:taxon-name><tp:taxon-name-part taxon-name-part-type="genus" reg="Hypselotriton">Hypselotriton</tp:taxon-name-part> <tp:taxon-name-part taxon-name-part-type="species" reg="orientalis">orientalis</tp:taxon-name-part> <tp:taxon-name-part taxon-name-part-type="subspecies" reg="orientalis">orientalis</tp:taxon-name-part></tp:taxon-name></italic>. <bold>A–F</bold>. Dorsal view; <bold>G–L</bold>. Ventral view. <bold>A, G, B, H, E, K</bold>. Huangshan, Anhui; <bold>C, I</bold>. Quzhou, Zhejiang; <bold>D, J</bold>. Hangzhou, Zhejiang; <bold>F, L</bold>. Jinhua, Zhejiang. Scale bar in A applies to all.</p></caption><graphic xmlns:xlink="http://www.w3.org/1999/xlink" xlink:href="zookeys-1278-163_article-173183__-g004.jpg" id="oo_1611231.jpg" position="float" orientation="portrait" xlink:type="simple"><uri content-type="original_file" xlink:type="simple">https://binary.pensoft.net/fig/1611231</uri></graphic></fig></tp:treatment-sec><tp:treatment-sec sec-type="Comparisons"><title>Comparisons.</title><p><italic><tp:taxon-name><tp:taxon-name-part taxon-name-part-type="genus" reg="Hypselotriton">Hypselotriton</tp:taxon-name-part> <tp:taxon-name-part taxon-name-part-type="species" reg="orientalis">orientalis</tp:taxon-name-part> <tp:taxon-name-part taxon-name-part-type="subspecies" reg="orientalis">orientalis</tp:taxon-name-part></tp:taxon-name></italic> differs from <italic><tp:taxon-name><tp:taxon-name-part taxon-name-part-type="genus" reg="Hypselotriton">H.</tp:taxon-name-part> <tp:taxon-name-part taxon-name-part-type="species" reg="fudingensis">fudingensis</tp:taxon-name-part></tp:taxon-name></italic> by orange-red patches on finger I being absent or inconspicuous (vs conspicuous) and ventral black patches (vs venter bright orange without dark blotches).</p><p><italic><tp:taxon-name><tp:taxon-name-part taxon-name-part-type="genus" reg="Hypselotriton">Hypselotriton</tp:taxon-name-part> <tp:taxon-name-part taxon-name-part-type="species" reg="orientalis">orientalis</tp:taxon-name-part> <tp:taxon-name-part taxon-name-part-type="subspecies" reg="orientalis">orientalis</tp:taxon-name-part></tp:taxon-name></italic> differs from <italic><tp:taxon-name><tp:taxon-name-part taxon-name-part-type="genus" reg="Hypselotriton">H.</tp:taxon-name-part> <tp:taxon-name-part taxon-name-part-type="species" reg="huanggangensis">huanggangensis</tp:taxon-name-part></tp:taxon-name></italic> by black patches with clear boundaries on lateral trunk being absent or inconspicuous (vs conspicuous) and brownish-red middorsal stripe absent or conspicuous (vs inconspicuous).</p><p><italic><tp:taxon-name><tp:taxon-name-part taxon-name-part-type="genus" reg="Hypselotriton">Hypselotriton</tp:taxon-name-part> <tp:taxon-name-part taxon-name-part-type="species" reg="orientalis">orientalis</tp:taxon-name-part> <tp:taxon-name-part taxon-name-part-type="subspecies" reg="orientalis">orientalis</tp:taxon-name-part></tp:taxon-name></italic> differs from <italic><tp:taxon-name><tp:taxon-name-part taxon-name-part-type="genus" reg="Hypselotriton">H.</tp:taxon-name-part> <tp:taxon-name-part taxon-name-part-type="species" reg="maguae">maguae</tp:taxon-name-part></tp:taxon-name></italic> by having its fingers and toes overlapping when forelimbs and hindlimbs are adpressed (vs forelimbs and hindlimbs not meeting when adpressed towards each other along body) and gular fold present (vs gular fold absent).</p><fig id="F5" position="float" orientation="portrait"><object-id xmlns:xlink="http://www.w3.org/1999/xlink" content-type="doi" xlink:type="simple">10.3897/zookeys.1278.173183.figure5</object-id><object-id xmlns:xlink="http://www.w3.org/1999/xlink" content-type="arpha" xlink:type="simple">C27A57FF-B2B0-5154-8625-62104364CAEA</object-id><label>Figure 5.</label><caption><p>Comparison of <italic><tp:taxon-name><tp:taxon-name-part taxon-name-part-type="genus" reg="Hypselotriton">Hypselotriton</tp:taxon-name-part> <tp:taxon-name-part taxon-name-part-type="species" reg="qianshan">qianshan</tp:taxon-name-part></tp:taxon-name></italic> stat. nov. (<bold>A, C</bold>) and <italic><tp:taxon-name><tp:taxon-name-part taxon-name-part-type="genus" reg="Hypselotriton">H.</tp:taxon-name-part> <tp:taxon-name-part taxon-name-part-type="species" reg="orientalis">orientalis</tp:taxon-name-part> <tp:taxon-name-part taxon-name-part-type="subspecies" reg="orientalis">orientalis</tp:taxon-name-part></tp:taxon-name></italic> (<bold>B, D</bold>). Arrows indicate: 1 orange-red patches on finger I; 2 orange-red patches on finger I absent; 3 black stripes on the ventral neck absent; and 4 black stripe on the ventral neck continuous.</p></caption><graphic xmlns:xlink="http://www.w3.org/1999/xlink" xlink:href="zookeys-1278-163_article-173183__-g005.jpg" id="oo_1611232.jpg" position="float" orientation="portrait" xlink:type="simple"><uri content-type="original_file" xlink:type="simple">https://binary.pensoft.net/fig/1611232</uri></graphic></fig><p><italic><tp:taxon-name><tp:taxon-name-part taxon-name-part-type="genus" reg="Hypselotriton">Hypselotriton</tp:taxon-name-part> <tp:taxon-name-part taxon-name-part-type="species" reg="orientalis">orientalis</tp:taxon-name-part> <tp:taxon-name-part taxon-name-part-type="subspecies" reg="orientalis">orientalis</tp:taxon-name-part></tp:taxon-name></italic> differs from <italic><tp:taxon-name><tp:taxon-name-part taxon-name-part-type="genus" reg="Hypselotriton">H.</tp:taxon-name-part> <tp:taxon-name-part taxon-name-part-type="species" reg="oolong">oolong</tp:taxon-name-part></tp:taxon-name></italic> by its orange-red patches on finger I absent or inconspicuous.</p><fig id="F6" position="float" orientation="portrait"><object-id xmlns:xlink="http://www.w3.org/1999/xlink" content-type="doi" xlink:type="simple">10.3897/zookeys.1278.173183.figure6</object-id><object-id xmlns:xlink="http://www.w3.org/1999/xlink" content-type="arpha" xlink:type="simple">B36A3A85-DFF9-500D-80DA-D94314F5E445</object-id><label>Figure 6.</label><caption><p>Fingers (ventral view) of <italic><tp:taxon-name><tp:taxon-name-part taxon-name-part-type="genus" reg="Hypselotriton">Hypselotriton</tp:taxon-name-part> <tp:taxon-name-part taxon-name-part-type="species" reg="qianshan">qianshan</tp:taxon-name-part></tp:taxon-name></italic> stat. nov. (<bold>A–D</bold>) and <italic><tp:taxon-name><tp:taxon-name-part taxon-name-part-type="genus" reg="Hypselotriton">H.</tp:taxon-name-part> <tp:taxon-name-part taxon-name-part-type="species" reg="orientalis">orientalis</tp:taxon-name-part> <tp:taxon-name-part taxon-name-part-type="subspecies" reg="orientalis">orientalis</tp:taxon-name-part></tp:taxon-name></italic> (<bold>E–H</bold>) from different areas. <bold>A</bold>. Xiaogan, Hubei; <bold>B</bold>. Shangqiu, Henan; <bold>C</bold>. Yuexi, Anhui; <bold>D</bold>. Jinzhai, Anhui; <bold>E</bold>. Quzhou, Zhejiang; <bold>F</bold>. Hangzhou, Zhejiang; <bold>G</bold>. NanJing, Jiangsu; <bold>H</bold>. Huangshan, Anhui. Scale bar in A applies to all.</p></caption><graphic xmlns:xlink="http://www.w3.org/1999/xlink" xlink:href="zookeys-1278-163_article-173183__-g006.jpg" id="oo_1611233.jpg" position="float" orientation="portrait" xlink:type="simple"><uri content-type="original_file" xlink:type="simple">https://binary.pensoft.net/fig/1611233</uri></graphic></fig><p><italic><tp:taxon-name><tp:taxon-name-part taxon-name-part-type="genus" reg="Hypselotriton">Hypselotriton</tp:taxon-name-part> <tp:taxon-name-part taxon-name-part-type="species" reg="orientalis">orientalis</tp:taxon-name-part> <tp:taxon-name-part taxon-name-part-type="subspecies" reg="orientalis">orientalis</tp:taxon-name-part></tp:taxon-name></italic> differs from <italic><tp:taxon-name><tp:taxon-name-part taxon-name-part-type="genus" reg="Hypselotriton">H.</tp:taxon-name-part> <tp:taxon-name-part taxon-name-part-type="species" reg="orphicus">orphicus</tp:taxon-name-part></tp:taxon-name></italic> by its bright orange patches on ventral forearms absent (vs present) and orange-red patches on finger I absent or inconspicuous (vs conspicuous).</p><p><italic><tp:taxon-name><tp:taxon-name-part taxon-name-part-type="genus" reg="Hypselotriton">Hypselotriton</tp:taxon-name-part> <tp:taxon-name-part taxon-name-part-type="species" reg="orientalis">orientalis</tp:taxon-name-part> <tp:taxon-name-part taxon-name-part-type="subspecies" reg="orientalis">orientalis</tp:taxon-name-part></tp:taxon-name></italic> differs from <italic><tp:taxon-name><tp:taxon-name-part taxon-name-part-type="genus" reg="Hypselotriton">H.</tp:taxon-name-part> <tp:taxon-name-part taxon-name-part-type="species" reg="jiaoren">jiaoren</tp:taxon-name-part></tp:taxon-name></italic> by its gular fold (vs gular fold absent).</p><p><italic><tp:taxon-name><tp:taxon-name-part taxon-name-part-type="genus" reg="Hypselotriton">Hypselotriton</tp:taxon-name-part> <tp:taxon-name-part taxon-name-part-type="species" reg="orientalis">orientalis</tp:taxon-name-part> <tp:taxon-name-part taxon-name-part-type="subspecies" reg="orientalis">orientalis</tp:taxon-name-part></tp:taxon-name></italic> differs from <italic><tp:taxon-name><tp:taxon-name-part taxon-name-part-type="genus" reg="Hypselotriton">H.</tp:taxon-name-part> <tp:taxon-name-part taxon-name-part-type="species" reg="wolterstorffi">wolterstorffi</tp:taxon-name-part></tp:taxon-name></italic>, <italic><tp:taxon-name><tp:taxon-name-part taxon-name-part-type="genus" reg="Hypselotriton">H.</tp:taxon-name-part> <tp:taxon-name-part taxon-name-part-type="species" reg="cyanurus">cyanurus</tp:taxon-name-part></tp:taxon-name></italic>, <italic><tp:taxon-name><tp:taxon-name-part taxon-name-part-type="genus" reg="Hypselotriton">H.</tp:taxon-name-part> <tp:taxon-name-part taxon-name-part-type="species" reg="chenggongensis">chenggongensis</tp:taxon-name-part></tp:taxon-name></italic> and <italic><tp:taxon-name><tp:taxon-name-part taxon-name-part-type="genus" reg="Hypselotriton">H.</tp:taxon-name-part> <tp:taxon-name-part taxon-name-part-type="species" reg="yunnanensis">yunnanensis</tp:taxon-name-part></tp:taxon-name></italic> by its absent postocular orange spot (vs present).</p></tp:treatment-sec><tp:treatment-sec sec-type="Distribution"><title>Distribution.</title><p>Eastern China, including southern Anhui, southwestern Jiangsu, northern Fujian, northern Jiangxi and Zhejiang provinces.</p></tp:treatment-sec></tp:taxon-treatment>
