# Supplementary material for: Taxonomic reassessment and color-pattern polymorphism of the Oriental fire-bellied newt Hypselotriton orientalis (Urodela, Salamandridae)
Source: Zookeys. 2026 Apr 27;1278:163–79. doi: 10.3897/zookeys.1278.173183 (PMC13139859; doi:10.3897/zookeys.1278.173183)
Supplement: Supplementary material 1 — Supplementary table [file zookeys-1278-163_article-173183__-s001.xls]

## Sheet: Measurements
Specimen Vouchers	Species	Sex	Localities	TOL	SVL	TAL	TAD	HL	HW	SL	ED	IOD	EN	IND	AG	FLL	HLL
HSA24171	H. orientalis orientalis	Female	China: Anhui: Shanli	61.58	35.3	26.28	3.85	10.24	6.97	3.03	2.32	4.03	2.19	1.39	16.86	11.47	11.43
HSA24169	H. orientalis orientalis	Female	China: Anhui: Shanli	69.33	40.16	29.17	4.66	12.41	8.27	3.97	2.79	4.22	2.58	2.15	20.34	11.3	12.17
HSA25119	H. orientalis orientalis	Female	China: Zhejiang: Hangzhou	80.01	46.13	33.88	4.64	12.42	8.53	3.92	2.75	4.9	2.88	2.1	20.99	15.68	16
HSA25121	H. orientalis orientalis	Female	China: Zhejiang: Hangzhou	77.63	44.53	33.1	5.28	11.66	8.23	3.91	2.75	4.88	3.01	2.13	22.01	14.42	15
HSA25120	H. orientalis orientalis	Female	China: Zhejiang: Hangzhou	78.51	44.71	33.8	5.26	13.03	8.55	3.53	2.97	4.35	2.22	1.84	21.68	14.59	15.23
HSA25117	H. orientalis orientalis	Female	China: Zhejiang: Hangzhou	80.39	43.61	36.78	4.19	11.9	8.06	3.66	2.85	4.56	2.68	2.11	21.59	15.23	14.51
HSA25115	H. orientalis orientalis	Female	China: Zhejiang: Hangzhou	88.1	48.85	39.25	4.23	12.61	8.96	4.31	3.03	5.2	3.03	1.79	23.16	14.2	16.17
HSA24113	H. orientalis orientalis	Female	China: Zhejiang: Deqing	88.9	50.38	38.52	4.35	11.95	9.09	2.97	2.4	5.37	3.2	2.4	30.9	16.82	16.01
HSA25112	H. orientalis orientalis	Female	China: Zhejiang: Quzhou	84.29	47.03	37.26	6.64	13.16	9.57	4.34	2.68	5.02	2.95	2.63	23.45	14.77	16.56
HSA25128	H. orientalis orientalis	Female	China: Zhejiang: Jinhua	82	46.01	35.99	5.67	12.43	8.59	3.98	3.07	4.58	2.75	1.86	23.9	13.56	13.13
HSA25132	H. orientalis orientalis	Female	China: Jiangsu: NanJing	87.4	47.82	39.58	4.68	13.14	8.27	3.94	2.88	4.88	2.94	2.41	24.42	15.72	15.16
HSA25133	H. orientalis orientalis	Female	China: Jiangsu: NanJing	81.11	44.53	36.58	5.01	12.22	8.67	3.51	3.12	4.46	2.77	2.11	22.75	14.75	14.45
HSA25135	H. orientalis orientalis	Female	China: Jiangsu: NanJing	88.89	51.06	37.83	5.47	13.02	9.12	3.98	3.44	4.87	3.1	2.41	24.98	15.31	17.02
HSA25134	H. orientalis orientalis	Female	China: Jiangsu: NanJing	74.11	42.79	31.32	4.06	11.42	8.2	3.75	2.89	4.66	2.8	2.21	19.64	14.84	15.51
HSA24170	H. qianshan stat. nov.	Female	China: Anhui: Jinzhai	83.79	45.83	37.96	4.31	12.44	8.58	3.97	2.27	4.79	2.79	2.33	23	14.93	14.76
HSA24162	H. qianshan stat. nov.	Female	China: Henan: Shangqiu	75.22	46.24	28.98	3.81	11.55	11.62	3.72	3.04	5.42	2.89	1.81	22.62	14.5	13.02
HSA24163	H. qianshan stat. nov.	Female	China: Henan: Shangqiu	78.35	45.97	32.38	4.04	12.51	8.57	4.16	2.49	4.98	2.64	1.94	22.41	13.73	12.78
HSA24164	H. qianshan stat. nov.	Female	China: Hubei: Xiaogan	82.56	47.8	34.76	4.29	12.1	8.4	4.38	2.45	5.4	2.89	1.81	25.73	12.4	14.19
HSA24165	H. qianshan stat. nov.	Female	China: Hubei: Xiaogan	65.05	40.09	24.96	5.01	12.07	8.27	3.63	2.79	4.77	2.89	1.71	17.23	13.28	13.37
HSA25125	H. qianshan stat. nov.	Female	China: Anhui: Jinzhai	74.85	43.91	30.94	5.13	11.54	8.2	2.65	2.78	4.63	2.85	1.97	22.93	13.14	13.75
HSA25127	H. qianshan stat. nov.	Female	China: Anhui: Yuexi	99.87	56.53	43.34	6.9	14.83	10.56	4.79	3.55	5.94	3.53	2.93	27.8	19.06	19
HSA24111	H. orientalis orientalis	Male	China: Zhejiang: Jinhua	61.67	36.36	25.31	3.35	9.27	7.24	3.38	2.1	3.91	2.41	2.05	15.18	12.01	11.67
HSA24117	H. orientalis orientalis	Male	China: Zhejiang: Hangzhou	73.12	41.83	31.29	4.36	12	7.5	3.65	3	4.92	2.77	1.87	18.81	14.79	14.78
HSA25124	H. orientalis orientalis	Male	China: Zhejiang: Hangzhou	64	37.22	26.78	4.3	10.9	7.53	3.38	2.94	4.53	2.56	2.14	17.65	13.4	13.46
HSA25122	H. orientalis orientalis	Male	China: Zhejiang: Hangzhou	69.16	40.5	28.66	4.8	11.25	8.07	3.3	2.59	4.55	2.84	1.74	18.54	13.72	13.87
HSA25123	H. orientalis orientalis	Male	China: Zhejiang: Hangzhou	68.67	40.22	28.45	4.31	11.32	7.61	3.68	4.8	2.58	3.04	1.56	18.19	14.95	14.98
HSA25114	H. orientalis orientalis	Male	China: Zhejiang: Hangzhou	67.95	39.31	28.64	4.58	11.09	7.38	3.76	2.48	4.66	2.58	1.53	18.26	13.96	13.94
HSA25116	H. orientalis orientalis	Male	China: Zhejiang: Hangzhou	68.7	39.03	29.67	5.41	11.93	7.87	3.77	2.66	4.47	2.7	1.99	17.92	13.63	13.81
HSA25118	H. orientalis orientalis	Male	China: Zhejiang: Hangzhou	75.4	44.73	30.67	6.05	12.62	8.58	3.76	2.8	5.01	2.72	2.13	21.01	15.93	16.44
HSA25129	H. orientalis orientalis	Male	China: Zhejiang: Jinhua	61.21	36.67	24.54	3.06	10.01	6.96	3.36	2.66	4	2.65	1.9	16.38	11.93	14.08
HSA25130-1	H. orientalis orientalis	Male	China: Zhejiang: Jinhua	65.51	37.98	27.53	4.48	11.44	7.39	3.5	3.18	4.19	2.57	2.07	15.76	13.28	13.51
HSA2512	H. orientalis orientalis	Male	China: Zhejiang: Jinhua	68.74	40.22	28.52	6.03	11.75	8.33	3.42	3.12	4.36	2.48	2.48	18.66	14.63	13.85
HSA25127-1	H. orientalis orientalis	Male	China: Zhejiang: Jinhua	69.22	41.79	27.43	5.11	11.66	7.7	3.63	2.94	4.54	2.74	2.01	21.44	14.17	13.87
HSA25128-1	H. orientalis orientalis	Male	China: Zhejiang: Jinhua	61.9	36.94	24.96	4.58	10.34	7.01	3.4	2.37	3.93	2.44	1.71	16.79	11.78	11.02
HSA25131-1	H. orientalis orientalis	Male	China: Anhui: Shanli	66.02	39.73	26.29	5.56	11.39	7.41	3.7	2.69	4.6	2.64	1.81	17.43	12.66	11.4
HSA25130	H. orientalis orientalis	Male	China: Anhui: Shanli	61.32	35.2	26.12	4.22	9.67	7.24	3.2	2.46	4	2.46	1.77	16.71	10.91	10.65
HSA25129-1	H. orientalis orientalis	Male	China: Anhui: Shanli	61.34	35.64	25.7	4.97	10.27	7.45	3.26	3.02	3.89	2.69	2.05	15.47	10.79	12.15
HSA25043	H. qianshan stat. nov.	Male	China: Hunan: Zhuzhou	65.76	39.1	26.66	3.46	10.63	6.62	3.16	2.44	4.4	2.19	1.94	19.77	13.97	13.51
HSA24115	H. qianshan stat. nov.	Male	China: Hunan: Zhuzhou	62.96	41.31	21.65	3.23	9.91	7.37	3.53	2.4	4.51	2.55	2	19.48	13.58	13.59
HSA24116	H. qianshan stat. nov.	Male	China: Hunan: Zhuzhou	69.79	41.46	28.33	3.92	11.06	8.25	4.01	2.36	4.77	2.77	2.25	19.27	12.59	13.22
HSA25044	H. qianshan stat. nov.	Male	China: Hunan: Zhuzhou	64.29	39.69	24.6	3.68	10.52	7.52	3.61	2.98	4.59	3.03	2.12	19.3	11.78	14.5
HSA25045	H. qianshan stat. nov.	Male	China: Hunan: Zhuzhou	67.87	39.43	28.44	4.97	11.22	8.78	3.37	2.17	4.6	2.75	2.16	19.75	13.17	13.63
HSA24167	H. qianshan stat. nov.	Male	China: Anhui: Yuexi	81.15	49.28	31.87	6.59	13.87	9.66	5	3.76	5.55	3.25	2.51	23.12	16.7	16.03
HSA24166	H. qianshan stat. nov.	Male	China: Anhui: Yuexi	67.21	40.2	27.01	5.6	12.07	8.21	3.97	3.1	5.26	2.7	2.41	18.34	13.37	13.09
HSA24167-1	H. qianshan stat. nov.	Male	China: Anhui: Yuexi	76.43	46.11	30.32	6.94	13.31	10.06	4.54	2.42	5.85	3.33	2.67	19.19	14.17	15.66
HSA25126	H. qianshan stat. nov.	Male	China: Anhui: Yuexi	77.67	47.38	30.29	5.71	13.32	9.97	3.12	2.63	5.06	3.24	2.34	23.23	16.9	17.11
HSA25131	H. qianshan stat. nov.	Male	China: Anhui: Yuexi	75.75	46.53	29.22	6.8	13.53	10.09	4.41	2.97	5.4	3.33	2.5	23.03	15.03	16.46
